# Supplementary material for: Impact of the Level of Adherence to the DASH Diet on Blood Pressure: A Systematic Review and Meta-Analysis
Source: Metabolites. 2023 Aug 7;13(8):924. doi: 10.3390/metabo13080924 (PMC10456469; doi:10.3390/metabo13080924)
Supplement: Supplementary file 1 [file metabolites-13-00924-s001.zip]

Archive with 1 entries (1 files):
- metabolites-2486196-supplementary.pdf
